# Supplementary material for: Membrane-Free Stem Cell Extract Enhances Blood–Brain Barrier Integrity by Suppressing NF-κB-Mediated Activation of NLRP3 Inflammasome in Mice with Ischemic Stroke
Source: Life (Basel). 2022 Mar 29;12(4):503. doi: 10.3390/life12040503 (PMC9032759; doi:10.3390/life12040503)
Supplement: Supplementary file 1 [file life-12-00503-s001.zip]

Archive with 1 entries (1 files):
- life-1525516-supplementary.pdf
